# Supplementary material for: Heterozygous rare genetic variants in non-syndromic early-onset obesity
Source: Int J Obes (Lond). 2019 Mar 29;44(4):830–41. doi: 10.1038/s41366-019-0357-5 (PMC7101277; doi:10.1038/s41366-019-0357-5)
Supplement: Supplementary file 5 — Supplementary Table 1 [file 41366_2019_357_MOESM5_ESM.xlsx]

## Sheet: Suppl_1_EOO_RSVs
Variant	#Pacients	Over	Condel	CADD	Patho	Chr	Start	End	Ref	Obs	Func	Gene	ExonicFunc	AAChange	Conserved	SegDup	ESP6500_ALL	X1000g2012feb_ALL	dbSNP137	AVSIFT	LJB_PhyloP	LJB_PhyloP_Pred	LJB_SIFT	LJB_SIFT_Pred	LJB_PolyPhen2	LJB_PolyPhen2_Pred	LJB_LRT	LJB_LRT_Pred	LJB_MutationTaster	LJB_MutationTaster_Pred	InfoVCF1	InfoVCF2	qGenFreq_536	qGsnp	EVSsnpFreq	rsSNP	dbGtype	GMAF	EXAC	ExAcID	ExAcFreqObs	ExAcHomHem	CONDEL	CONDEL_LABEL	RawScore CADD	PHRED CADD	CADD
chr8:37823045	1	0	0	1	0	8	37823045	37823045	G	T	exonic	ADRB3	nonsynonymous SNV	ADRB3:NM_000025:exon1:c.C943A:p.R315S	608;Name=lod=393	0	0	0	0	0.04	0.999389	C	0.7	T	1	D	0.998066	N	0.522453	D	GT:AD:BQ:DP:FA	0/1:590.12:19:602:0.020	0	NA	0	NA	NA	0	.	NA	NA	NA	0.506532261233	N	4614966	24.5	D
chr11:27679421	2	1	1	1	1	11	27679421	27679421	T	C	exonic	BDNF	nonsynonymous SNV	BDNF:NM_170735:exon1:c.A691G:p.I231V.BDNF:NM_001143805:exon2:c.A691G:p.I231V.BDNF:NM_001143806:exon2:c.A691G:p.I231V.BDNF:NM_001143807:exon2:c.A691G:p.I231V.BDNF:NM_001143808:exon2:c.A691G:p.I231V.BDNF:NM_001143809:exon2:c.A778G:p.I260V.BDNF:NM_001143812:exon2:c.A691G:p.I231V.BDNF:NM_001143813:exon2:c.A691G:p.I231V.BDNF:NM_001143816:exon2:c.A691G:p.I231V.BDNF:NM_001709:exon2:c.A691G:p.I231V.BDNF:…	837;Name=lod=3363	0	0	0	0	0	0.998654	C	1	D	0.006	B	1	D	0.999858	D	GT:AD:BQ:DP:FA:SS	0/1:1480.50:27:1537:0.033:2	0	NA	0	NA	NA	0	pass	11_27679421_27679421_T/C	0.0000165	0	0.597615219783	D	2851363	21.6	D
chr11:27679691	1	1	1	1	1	11	27679691	27679691	A	C	exonic	BDNF	nonsynonymous SNV	BDNF:NM_170735:exon1:c.T421G:p.C141G.BDNF:NM_001143805:exon2:c.T421G:p.C141G.BDNF:NM_001143806:exon2:c.T421G:p.C141G.BDNF:NM_001143807:exon2:c.T421G:p.C141G.BDNF:NM_001143808:exon2:c.T421G:p.C141G.BDNF:NM_001143809:exon2:c.T508G:p.C170G.BDNF:NM_001143812:exon2:c.T421G:p.C141G.BDNF:NM_001143813:exon2:c.T421G:p.C141G.BDNF:NM_001143816:exon2:c.T421G:p.C141G.BDNF:NM_001709:exon2:c.T421G:p.C141G.BDNF:…	585;Name=lod=318	0	0	0	0	0	0.999213	C	1	D	0.999	D	1	D	0.999998	D	GT:AD:BQ:DP:FA:SS	0/1:1817.79:23:1912:0.042:2	0	NA	0	NA	NA	0	.	NA	NA	NA	0.671523742207	D	4310593	24	D
chr11:27695683	1	1	0	0	0	11	27695683	27695683	T	C	exonic	BDNF	nonsynonymous SNV	BDNF:NM_001143810:exon2:c.A149G:p.Q50R	265;Name=lod=16	0	0	0	0	0	0	0	0	0	0	0	0	0	0	0	GT:AD:BQ:DP:FA	0/1:3014.51:30:3084:0.017	0	NA	0	NA	NA	0	pass	11_27695683_27695683_T/C	0.0000109	0	0.371016691958	N	1037714	10.87	N
chr16:53859890	1	1	1	1	1	16	53859890	53859890	C	T	exonic	FTO	nonsynonymous SNV	FTO:NM_001080432:exon3:c.C238T:p.R80W	521;Name=lod=174	0	0.000077	0	rs140101381	0	0.99829	C	1	D	0.995	D	0.999972	D	0.790358	NA	GT:AD:BQ:DP:FA	0/1:2109.66:22:2182:0.030	0	NA	0.0154	rs140101381	C/T	0	pass	16_53859890_53859890_C/T	0.000131787	0	0.545592050856	D	7572296	34	D
chr16:54145783	3	1	0	0	0	16	54145783	54145783	A	G	exonic	FTO	nonsynonymous SNV	FTO:NM_001080432:exon9:c.A1474G:p.I492V	0	0	0.000077	0	0	0.93	0.213781	N	0	T	0.001	B	0.452512	N	0.001772	N	GT:AD:BQ:DP:FA:SS	0/1:2181.110:27:2318:0.048:2	0	NA	0.0154	NA	NA	0	pass	16_54145783_54145783_A/G	0.0000577	0	0.392215414677	N	-0.67233	0.084	N
chr3:172163060	1	0	0	1	0	3	172163060	172163060	C	T	exonic	GHSR	nonsynonymous SNV	GHSR:NM_198407:exon2:c.G992A:p.R331Q	664;Name=lod=665	0	0	0	rs200001291	0	0.98594	C	1	D	0.999	D	1	D	0.998335	D	GT:AD:BQ:DP:FA	0/1:2244.50:27:2312:0.022	0	NA	0	rs200001291	C/T	0	pass	3_172163060_172163060_C/T	0.0000247	0	0.463904986495	N	7691795	35	D
chr3:172165593**	1	0	0	1	0	3	172165593	172165593	G	T	exonic	GHSR	nonsynonymous SNV	GHSR:NM_004122:exon1:c.C611A:p.A204E.GHSR:NM_198407:exon1:c.C611A:p.A204E	547;Name=lod=222	0	0	0	rs121917883	0	0.042557	N	1	D	0.971	D	0.999999	D	0.999459	D	GT:AD:BQ:DP:FA	0/1:2325.56:26:2389:0.024	0	NA	0	rs121917883	G/T	0	pass	3_172165593_172165593_G/T	0.0000251	0	0.456435437044	N	6388738	29.5	D
chr1:66031288	1	0	0	1	0	1	66031288	66031288	G	A	exonic	LEPR	nonsynonymous SNV	LEPR:NM_001198687:exon2:c.G40A:p.E14K.LEPR:NM_001198688:exon2:c.G40A:p.E14K.LEPR:NM_001198689:exon2:c.G40A:p.E14K.LEPR:NM_001003679:exon3:c.G40A:p.E14K.LEPR:NM_001003680:exon3:c.G40A:p.E14K.LEPR:NM_002303:exon3:c.G40A:p.E14K	374;Name=lod=44	0	0	0	0	0.01	0.999656	C	0.98	D	0	B	0.998975	N	0.553433	NA	GT:AD:BQ:DP:FA	0/1:2103.38:26:2175:0.018	0	NA	0	NA	NA	0	.	NA	NA	NA	0.466195891578	N	3214946	22.7	D
chr1:66038011	1	0	0	0	0	1	66038011	66038011	G	T	exonic	LEPR	nonsynonymous SNV	LEPR:NM_001198687:exon4:c.G373T:p.A125S.LEPR:NM_001198688:exon4:c.G373T:p.A125S.LEPR:NM_001198689:exon4:c.G373T:p.A125S.LEPR:NM_001003679:exon5:c.G373T:p.A125S.LEPR:NM_001003680:exon5:c.G373T:p.A125S.LEPR:NM_002303:exon5:c.G373T:p.A125S	506;Name=lod=152	0	0	0	0	0.5	0.999226	C	0.42	T	0	B	0.979855	N	0.000533	N	GT:AD:BQ:DP:FA	0/1:361.4:16:368:0.011	0.186567	G/T	0	NA	NA	0	.	NA	NA	NA	0.475670917638	N	1713005	14.48	N
chr1:66064470	1	0	0	0	0	1	66064470	66064470	G	T	exonic	LEPR	nonsynonymous SNV	LEPR:NM_001198687:exon7:c.G977T:p.R326L.LEPR:NM_001198688:exon7:c.G977T:p.R326L.LEPR:NM_001198689:exon7:c.G977T:p.R326L.LEPR:NM_001003679:exon8:c.G977T:p.R326L.LEPR:NM_001003680:exon8:c.G977T:p.R326L.LEPR:NM_002303:exon8:c.G977T:p.R326L	0	0	0	0	0	0.65	0.128224	N	0.35	T	0	B	0.432679	N	0.00003	N	GT:AD:BQ:DP:FA:SS	0/1:1553.64:22:1621:0.040:2	0	NA	0	NA	NA	0	pass	1_66064470_66064470_G/A	0.0000248	0	0.321540652926	N	1167047	11.57	N
chr1:66067529	1	0	0	1	0	1	66067529	66067529	T	G	exonic	LEPR	nonsynonymous SNV	LEPR:NM_001198687:exon9:c.T1289G:p.V430G.LEPR:NM_001198688:exon9:c.T1289G:p.V430G.LEPR:NM_001198689:exon9:c.T1289G:p.V430G.LEPR:NM_001003679:exon10:c.T1289G:p.V430G.LEPR:NM_001003680:exon10:c.T1289G:p.V430G.LEPR:NM_002303:exon10:c.T1289G:p.V430G	586;Name=lod=320	0	0	0	0	0	0.99631	C	1	D	0.992	D	0.999986	D	0.758432	D	GT:AD:BQ:DP:FA	0/1:891.17:26:911:0.019	0	NA	0	NA	NA	0	.	NA	NA	NA	0.494618453086	N	5378843	25.9	D
chr1:66067607	1	0	-	1	1	1	66067607	66067607	C	G	exonic	LEPR	stopgain	LEPR:NM_001198687:exon9:c.C1367G:p.S456X.LEPR:NM_001198688:exon9:c.C1367G:p.S456X.LEPR:NM_001198689:exon9:c.C1367G:p.S456X.LEPR:NM_001003679:exon10:c.C1367G:p.S456X.LEPR:NM_001003680:exon10:c.C1367G:p.S456X.LEPR:NM_002303:exon10:c.C1367G:p.S456X	289;Name=lod=20	0	0	0	0	0.1	0.997309	C	0.906073	NA	0.708671	NA	0.849924	N	1	A	GT:AD:BQ:DP:FA:SS	0/1:1046.47:32:1095:0.043:2	0	NA	0	NA	NA	0	.	NA	NA	NA	-	-	9874237	36	D
chr1:66074465	1	0	1	1	1	1	66074465	66074465	G	A	exonic	LEPR	nonsynonymous SNV	LEPR:NM_001198687:exon11:c.G1633A:p.A545T.LEPR:NM_001198688:exon11:c.G1633A:p.A545T.LEPR:NM_001198689:exon11:c.G1633A:p.A545T.LEPR:NM_001003679:exon12:c.G1633A:p.A545T.LEPR:NM_001003680:exon12:c.G1633A:p.A545T.LEPR:NM_002303:exon12:c.G1633A:p.A545T	378;Name=lod=46	0	0	0	0	0	0.999548	C	1	D	0.98	D	0.999991	D	0.918804	D	GT:AD:BQ:DP:FA:SS	0/1:1379.103:28:1490:0.070:2	0	NA	0	NA	NA	0	.	NA	NA	NA	0.59060294613	D	6625608	32	D
chr1:66102247	1	0	0	1	0	1	66102247	66102247	A	T	exonic	LEPR	nonsynonymous SNV	LEPR:NM_002303:exon20:c.A3047T:p.K1016I	0	0	0	0	0	0.02	0.859728	N	0.96	D	0.589	P	0.988821	N	0.04045	N	GT:AD:BQ:DP:FA:SS	0/1:2033.100:25:2134:0.047:2	0	NA	0	NA	NA	0	.	NA	NA	NA	0.463904986495	N	297501	22.1	D
chr20:54824048	1	1	0	0	0	20	54824048	54824048	T	C	exonic	MC3R	nonsynonymous SNV	MC3R:NM_019888:exon1:c.T149C:p.I50T	564;Name=lod=261	0	0.000154	0	0	0	0.950686	C	0.97	D	0.17	P	0.999933	D	0.833733	D	GT:AD:BQ:DP:FA	0/1:2265.49:30:2359:0.021	0	NA	0.0308	NA	NA	0	pass	20_54824048_54824048_T/C	0.000033	0	0.328081595315	N	1014642	10.75	N
chr20:54824803	2	1	1	1	1	20	54824803	54824803	C	T	exonic	MC3R	nonsynonymous SNV	MC3R:NM_019888:exon1:c.C904T:p.R302W	597;Name=lod=356	0	0	0	0	0	0.971557	C	1	D	0.991	D	0.999997	D	0.939089	D	GT:AD:BQ:DP:FA	0/1:1388.40:24:1440:0.028	0	NA	0	NA	NA	0	pass	20_54824803_54824803_C/T	0.00000824	0	0.56553736573	D	6452906	29.9	D
chr18:58038768	1	1	1	1	1*	18	58038768	58038768	G	A	exonic	MC4R	nonsynonymous SNV	MC4R:NM_005912:exon1:c.C815T:p.P272L	664;Name=lod=669	0	0	0	0	0	0.999645	C	1	D	1	D	1	D	0.99928	D	GT:AD:BQ:DP:FA	0/1:1903.43:25:1957:0.022	0	NA	0	NA	NA	0	.	NA	NA	NA	0.677430928336	D	6067372	28.1	D
chr18:58038807	1	1	1	1	1*	18	58038807	58038807	G	A	exonic	MC4R	nonsynonymous SNV	MC4R:NM_005912:exon1:c.C776T:p.A259V	468;Name=lod=106	0	0	0	0	0	0.999645	C	1	D	0.905	D	1	D	0.999043	D	GT:AD:BQ:DP:FA	0/1:2349.50:27:2410:0.021	0	NA	0	NA	NA	0	pass	18_58038807_58038807_G/A	0.0000247	0	0.598673834066	D	6194715	28.6	D
chr18:58039134	1	1	1	1	1*	18	58039134	58039134	G	A	exonic	MC4R	nonsynonymous SNV	MC4R:NM_005912:exon1:c.C449T:p.T150I	587;Name=lod=323	0	0	0	0	0	0.999569	C	1	D	0.999	D	1	D	0.999052	D	GT:AD:BQ:DP:FA:SS	0/1:2285.64:25:2360:0.027:2	0	NA	0	NA	NA	0	pass	18_58039134_58039134_G/A	0.0000412	0	0.642728073241	D	5742578	26.9	D
chr18:58039203	1	1	0	1	1*	18	58039203	58039203	G	A	exonic	MC4R	nonsynonymous SNV	MC4R:NM_005912:exon1:c.C380T:p.S127L	505;Name=lod=150	0	0.000077	0	rs13447331	0	0.99952	C	0.73	T	0.997	D	1	D	0.99941	D	GT:AD:BQ:DP:FA:SS	0/1:2921.97:24:3045:0.032:2	0	NA	0.0154	rs13447331	G/A	0	pass	18_58039203_58039203_G/A	0.000164766	0	0.455451545962	N	5139772	25.4	D
chr18:58039356	1	1	0	1	1*	18	58039356	58039356	T	C	exonic	MC4R	nonsynonymous SNV	MC4R:NM_005912:exon1:c.A227G:p.H76R	525;Name=lod=181	0	0	0	rs199558727	0	0.997982	C	1	D	1	D	1	D	0.98541	D	GT:AD:BQ:DP:FA:SS	0/1:2760.104:29:2887:0.036:2	0	NA	0	rs199558727	T/C	0	pass	18_58039356_58039356_T/C	0.00000824	0	0.367604747438	N	4614135	24.4	D
chr18:58039428	1	1	0	1	0	18	58039428	58039428	A	G	exonic	MC4R	nonsynonymous SNV	MC4R:NM_005912:exon1:c.T155C:p.V52A	510;Name=lod=158	0	0	0	0	0	0.998764	C	1	D	0.086	B	0.999998	D	0.978508	D	GT:AD:BQ:DP:FA	0/1:1775.36:25:1819:0.020	0	NA	0	NA	NA	0	.	NA	NA	NA	0.439058872624	N	5008944	25.1	D
chr18:58039519	1	1	-	1	1	18	58039519	58039519	T	A	exonic	MC4R	stopgain	MC4R:NM_005912:exon1:c.A64T:p.R22X	0	0	0	0	0	0	0.122735	N	0.838143	NA	0.543717	NA	0.730093	N	1	D	GT:AD:BQ:DP:FA	0/1:1535.32:22:1575:0.020	0	NA	0	NA	NA	0	.	NA	NA	NA	-	-	461393	24.4	D
chr1:71873218	2	1	0	1	0	1	71873218	71873218	C	T	exonic	NEGR1	nonsynonymous SNV	NEGR1:NM_173808:exon7:c.G976A:p.A326T	827;Name=lod=3058	0	0.000154	0	0	0.02	0.984152	C	0.95	T	0.088	B	1	D	0.978661	D	GT:AD:BQ:DP:FA	0/1:1025.29:26:1062:0.028	0	NA	0.0308	NA	NA	0	pass	1_71873218_71873218_C/T	0.0000496	0	0.450418081892	N	3336105	22.9	D
chr1:72400858	1	1	1	1	1	1	72400858	72400858	T	C	exonic	NEGR1	nonsynonymous SNV	NEGR1:NM_173808:exon2:c.A313G:p.I105V	570;Name=lod=277	0	0	0	0	0	0.998086	C	1	D	0.984	D	1	D	0.999931	D	GT:AD:BQ:DP:FA	0/1:2778.58:30:2854:0.020	0	NA	0	NA	NA	0	.	NA	NA	NA	0.634449952166	D	4199834	23.9	D
chr9:87366949**	1	0	0	0	0	9	87366949	87366949	G	A	exonic	NTRK2	nonsynonymous SNV	NTRK2:NM_001018064:exon11:c.G1345A:p.V449I.NTRK2:NM_001007097:exon12:c.G1345A:p.V449I.NTRK2:NM_001018065:exon12:c.G1345A:p.V449I.NTRK2:NM_001018066:exon12:c.G1345A:p.V449I.NTRK2:NM_001291937:exon14:c.G1306A:p.V436I.NTRK2:NM_006180:exon14:c.G1345A:p.V449I	630;Name=lod=483	0	0	0	rs201445439	0.27	0.995136	C	0.54	T	0	B	0.999829	N	0.023456	N	GT:AD:BQ:DP:FA:SS	0/1:3329.161:27:3508:0.046:2	0	NA	0	rs201445439	G/A	0	pass	9_87366949_87366949_G/A	0.000033	0	0.403207400493	N	0.726579	9	N
chr9:87635199	1	0	1	1	1	9	87635199	87635199	G	A	exonic	NTRK2	nonsynonymous SNV	NTRK2:NM_001018064:exon16:c.G2203A:p.D735N.NTRK2:NM_006180:exon20:c.G2251A:p.D751N	615;Name=lod=422	0	0	0	0	0	0.999804	C	1	D	0.999	D	1	D	0.998598	D	GT:AD:BQ:DP:FA	0/1:1005.28:25:1034:0.027	0	NA	0	NA	NA	0	.	NA	NA	NA	0.719158906073	D	7069424	33	D
chr5:95734622	1	0	1	1	1	5	95734622	95734622	G	C	exonic	PCSK1	nonsynonymous SNV	PCSK1:NM_000439:exon11:c.C1549G:p.R517G.PCSK1:NM_001177875:exon11:c.C1408G:p.R470G	560;Name=lod=251	0	0	0	0	0.01	0.999777	C	0.99	D	1	D	1	D	0.835447	D	GT:AD:BQ:DP:FA	0/1:1358.22:20:1383:0.016	0	NA	0	NA	NA	0	.	NA	NA	NA	0.741464889168	D	6763831	32	D
chr5:95746543	1	0	1	1	1	5	95746543	95746543	C	T	exonic	PCSK1	nonsynonymous SNV	PCSK1:NM_000439:exon8:c.G1030A:p.A344T.PCSK1:NM_001177875:exon8:c.G889A:p.A297T	289;Name=lod=20	0	0	0.0005	rs189927028	0.12	0.998787	C	0.79	T	0.725	P	1	D	0.987774	D	GT:AD:BQ:DP:FA:SS	0/1:2012.59:26:2086:0.028:2	0	NA	0	rs189927028	C/T	0.05	pass	5_95746543_95746543_C/T.G	0.0000412	0	0.535256957364	D	5942959	27.6	D
chr5:95765020	1	0	1	1	1	5	95765020	95765020	A	G	exonic	PCSK1	nonsynonymous SNV	PCSK1:NM_000439:exon2:c.T182C:p.I61T.PCSK1:NM_001177875:exon2:c.T41C:p.I14T	601;Name=lod=368	0	0	0	0	0	0.998617	C	1	D	0.922	D	0.999999	D	0.99295	D	GT:AD:BQ:DP:FA	0/1:1185.29:30:1220:0.024	0	NA	0	NA	NA	0	.	NA	NA	NA	0.603115638929	D	5669075	26.7	D
chr5:95768583	1	0	0	1	0	5	95768583	95768583	T	C	exonic	PCSK1	nonsynonymous SNV	PCSK1:NM_000439:exon1:c.A164G:p.Y55C	559;Name=lod=249	0	0	0	0	0	0.998645	C	1	D	0.999	D	0.999996	D	0.968311	D	GT:AD:BQ:DP:FA	0/1:1290.28:26:1325:0.021	0	NA	0	NA	NA	0	.	NA	NA	NA	0.51746665203	N	422362	23.9	D
chr20:17240936	1	0	0	1	0	20	17240936	17240936	G	T	exonic	PCSK2	nonsynonymous SNV	PCSK2:NM_002594:exon2:c.G229T:p.A77S.PCSK2:NM_001201528:exon3:c.G172T:p.A58S	510;Name=lod=157	0	0.000154	0	rs146093336	0.44	0.999615	C	0.46	T	0	B	0.99861	N	0.175633	N	GT:AD:BQ:DP:FA	0/1:1593.43:25:1640:0.026	0	NA	0.0308	rs146093336	G/T	0	pass	20_17240936_17240936_G/T	0.0000824	0	0.427755250903	N	2777923	21.2	D
chr20:17437011	1	0	0	1	0	20	17437011	17437011	G	A	exonic	PCSK2	nonsynonymous SNV	PCSK2:NM_001201529:exon9:c.G1015A:p.G339S.PCSK2:NM_002594:exon10:c.G1120A:p.G374S.PCSK2:NM_001201528:exon11:c.G1063A:p.G355S	611;Name=lod=405	0	0	0	0	0.04	0.999718	C	0.93	T	0.174	P	1	D	1	D	GT:AD:BQ:DP:FA	0/1:1393.41:25:1443:0.029	0	NA	0	NA	NA	0	pass	20_17437011_17437011_G/A	0.00000826	0	0.453938409086	N	6198843	28.7	D
chr3:12422920	1	1	1	1	1	3	12422920	12422920	T	A	exonic	PPARG	nonsynonymous SNV	PPARG:NM_005037:exon3:c.T326A:p.I109N.PPARG:NM_015869:exon3:c.T410A:p.I137N.PPARG:NM_138711:exon4:c.T326A:p.I109N.PPARG:NM_138712:exon4:c.T326A:p.I109N	265;Name=lod=16	0	0	0	0	0	0.997968	C	1	D	0.768	P	1	D	0.863531	D	GT:AD:BQ:DP:FA:SS	0/1:1715.62:24:1785:0.035:2	0	NA	0	NA	NA	0	.	NA	NA	NA	0.584311987632	D	4944279	25	D
chr3:12434110	1	1	-	0	0	3	12434110	12434110	C	T	splicing	PPARG	NM_138712:exon5:c.397-3C>T.NM_005037:exon4:c.397-3C>T.NM_138711:exon5:c.397-3C>T.NM_015869:exon4:c.481-3C>T	0	584;Name=lod=314	0	0.000154	0	0	0	0	0	0	0	0	0	0	0	0	0	GT:AD:BQ:DP:FA:SS	0/1:883.57:28:941:0.061:2	0	NA	0.0308	NA	NA	0	pass	3_12434110_12434110_C/T	0.000306459	0	-	-	1727642	14.57	N
chr3:12434173	1	1	1	1	1	3	12434173	12434173	C	T	exonic	PPARG	nonsynonymous SNV	c.C457T:p.R153W							0.9988																		.	NA	NA	0	0.571120222333	D	7691241	35	D
chr6:100838365	1	1	0	1	0	6	100838365	100838365	C	T	exonic	SIM1	nonsynonymous SNV	SIM1:NM_005068:exon11:c.G2173A:p.E725K	702;Name=lod=951	0	0	0	0	0	0.99925	C	1	D	0.061	B	0.999261	N	0.997789	D	GT:AD:BQ:DP:FA	0/1:2239.66:24:2318:0.029	0	NA	0	NA	NA	0	pass	6_100838365_100838365_C/T	0.0000329	0	0.349741087121	N	5324625	25.8	D
chr6:100841621	1	1	0	0	0	6	100841621	100841621	G	C	exonic	SIM1	nonsynonymous SNV	SIM1:NM_005068:exon10:c.C1312G:p.Q438E	446;Name=lod=87	0	0	0	0	0.1	0.999652	C	0.94	T	0.609	P	0.999854	D	0.890197	D	GT:AD:BQ:DP:FA	0/1:2474.48:32:2531:0.019	0	NA	0	NA	NA	0	pass	6_100841621_100841621_G/C	0.0000248	0	0.420370665031	N	2530211	19.66	N
chr6:100868790	1	1	0	1	0	6	100868790	100868790	G	A	exonic	SIM1	nonsynonymous SNV	SIM1:NM_005068:exon9:c.C1043T:p.S348L	554;Name=lod=237	0	0	0	0	0.02	0.999713	C	0.98	D	0.008	B	0.989901	N	0.80501	D	GT:AD:BQ:DP:FA	0/1:1410.38:26:1454:0.026	0	NA	0	NA	NA	0	pass	6_100868790_100868790_G/A	0.00000844	0	0.333339603197	N	3713506	23.3	D
chr6:100896482	1	1	1	1	1	6	100896482	100896482	G	T	exonic	SIM1	nonsynonymous SNV	SIM1:NM_005068:exon6:c.C616A:p.Q206K	605;Name=lod=385	0	0	0	0	0.13	0.999547	C	0.79	T	0.994	D	1	D	0.999518	D	GT:AD:BQ:DP:FA	0/1:2516.47:25:2575:0.018	0	NA	0	NA	NA	0	pass	6_100896482_100896482_G/T	0.0000166	0	0.622746191559	D	5026923	25.2	D
chr6:100898138	1	1	-	1	1	6	100898138	100898138	C	T	splicing	SIM1	NM_005068:exon4:c.352+1G>A	0	665;Name=lod=671	0	0	0	0	0	0	0	0	0	0	0	0	0	0	0	GT:AD:BQ:DP:FA	0/1:867.16:27:893:0.018	0	NA	0	NA	NA	0	.	NA	NA	NA	-	-	2497726	19.45	N
chr6:100901631	1	1	-	0	0	6	100901631	100901631	C	A	splicing	SIM1	NM_005068:exon3:c.258+7G>T	0	0	0	0	0	0	0	0	0	0	0	0	0	0	0	0	0	GT:AD:BQ:DP:FA	0/1:1171.32:22:1209:0.027	0	NA	0	NA	NA	0	.	NA	NA	NA	-	-	1548855	13.57	N
* Including functional information (Collet et al. 2017)
** Also found in VLF
S1 Table. Rare sequence variants identified in EOO-Spain patients. Genetic information from all the mutations identified in EOO-Spain patients (n=463) sorted by genes.Variant: Genomic coordinate of the mutation. #Patients: Number of EOO-Sp patients with the mutation. Over: Groups of mutations by genes. 1=overrepresented genes (BDNF, FTO, MC3R, MC4R, NEGR1, PPARG and SIM1); 0=not overrepresented g…
