# Supplementary material for: Heterozygous rare genetic variants in non-syndromic early-onset obesity
Source: Int J Obes (Lond). 2019 Mar 29;44(4):830–41. doi: 10.1038/s41366-019-0357-5 (PMC7101277; doi:10.1038/s41366-019-0357-5)
Supplement: Supplementary file 6 — Supplementary Table 2 [file 41366_2019_357_MOESM6_ESM.xlsx]

## Sheet: Suppl_2_Controls_RSVs
Variant	#Controls	Over	Condel	CADD	Patho	Chr	Start	End	Ref	Obs	Func	Gene	ExonicFunc	AAChange	Conserved	SegDup	ESP6500_ALL	X1000g2012feb_ALL	dbSNP137	AVSIFT	LJB_PhyloP	LJB_PhyloP_Pred	LJB_SIFT	LJB_SIFT_Pred	LJB_PolyPhen2	LJB_PolyPhen2_Pred	LJB_LRT	LJB_LRT_Pred	LJB_MutationTaster	LJB_MutationTaster_Pred	InfoVCF1	InfoVCF2	qGenFreq_536	qGsnp	EVSsnpFreq	rsSNP	dbGtype	GMAF	EXAC	ExAcID	ExAcFreqObs	ExAcHomHem	CONDEL	CONDEL_LABEL	RawScore CADD	PHRED CADD	CADD
chr8:37822780	1	0	-	0	0	8	37822780	37822780	T	A	splicing	ADRB3	NM_000025:exon2:c.1205+3A>T)	0	0	0	0	0	0	0	0	0	0	0	0	0	0	0	0	0	GT:AD:BQ:DP:FA	0/1:368.5:16:375:0.013	0	NA	0	NA	NA	0	.	NA	NA	NA	-	-	0.672111	8643	N
chr8:37822849	1	0	0	0	0	8	37822849	37822849	A	T	exonic	ADRB3	nonsynonymous SNV	ADRB3:NM_000025:exon1:c.T1139A:p.F380Y	0	0	0	0	0	0.35	0.007063	N	0.92	T	0	B	0.000003	N	0.001177	N	GT:AD:BQ:DP:FA	0/1:292.3:17:302:0.010	0	NA	0	NA	NA	0	.	NA	NA	NA	0.407393605977	N	0.050701	3.09	N
chr8:37822951	1	0	1	1	1	8	37822951	37822951	T	C	exonic	ADRB3	nonsynonymous SNV	ADRB3:NM_000025:exon1:c.A1037G:p.Y346C	547;Name=lod=223	0	0	0	0	0	0.99691	C	1	D	1	D	1	D	0.998247	D	GT:AD:BQ:DP:FA:SS	0/1:1023.33:23:1087:0.031:2	0	NA	0	NA	NA	0	.	NA	NA	NA	0.763238783663	D	5.491052	26.2	D
chr8:37823984	1	0	0	1	0	8	37823984	37823984	C	G	exonic	ADRB3	nonsynonymous SNV	ADRB3:NM_000025:exon1:c.G4C:p.A2P	385;Name=lod=49	0	0	0	0	0	0.965169	C	1	D	0.063	B	0.998672	N	0.346642	N	GT:AD:BQ:DP:FA	0/1:2128.39:24:2188:0.018	0	NA	0	NA	NA	0	.	NA	NA	NA	0.471485966393	N	3.628939	23.2	D
chr16:53859876	1	1	0	0	0	16	53859876	53859876	A	G	exonic	FTO	nonsynonymous SNV	FTO:NM_001080432:exon3:c.A224G:p.H75R	521;Name=lod=174	0	0	0	0	0	0.998041	C	0	T	0.637	P	0.999979	D	0.535977	NA	GT:AD:BQ:DP:FA	0/1:2252.23:24:2305:0.010	0	NA	0	NA	NA	0	.	NA	NA	NA	0.514248979236	N	1.340957	12.48	N
chr3:172163166	1	0	0	1	0	3	172163166	172163166	C	G	exonic	GHSR	nonsynonymous SNV	GHSR:NM_198407:exon2:c.G886C:p.E296Q	524;Name=lod=179	0	0	0	0	0.51	0.998756	C	0.39	T	0.406	P	0.999987	D	0.946797	D	GT:AD:BQ:DP:FA:SS	0/1:2668.83:25:2766:0.030:2	0	NA	0	NA	NA	0	.	NA	NA	NA	0.50126456265	N	3.714756	23.3	D
chr3:172165659	1	0	0	1	0	3	172165659	172165659	A	G	exonic	GHSR	nonsynonymous SNV	GHSR:NM_004122:exon1:c.T545C:p.V182A.GHSR:NM_198407:exon1:c.T545C:p.V182A	583;Name=lod=311	0	0	0	0	0.01	0.184489	N	0.98	D	0.995	D	1	D	0.998093	D	GT:AD:BQ:DP:FA	0/1:2725.81:22:2926:0.029	0	NA	0	NA	NA	0	.	NA	NA	NA	0.418573831121	N	5.895281	27.4	D
chr3:172165699	1	0	0	1	0	3	172165699	172165699	C	T	exonic	GHSR	nonsynonymous SNV	GHSR:NM_004122:exon1:c.G505A:p.A169T.GHSR:NM_198407:exon1:c.G505A:p.A169T	462;Name=lod=101	0	0	0	0	0.24	0.99222	C	0.61	T	0	B	0.999992	D	0.977885	D	GT:AD:BQ:DP:FA	0/1:3527.111:20:3671:0.031	0	NA	0	NA	NA	0	pass	3_172165699_172165699_C/T	0.0000166	0	0.436925148866	N	2.618003	20.3	D
chr1:66036257	1	0	0	0	0	1	66036257	66036257	C	T	exonic	LEPR	nonsynonymous SNV	LEPR:NM_001198687:exon3:c.C142T:p.L48F.LEPR:NM_001198688:exon3:c.C142T:p.L48F.LEPR:NM_001198689:exon3:c.C142T:p.L48F.LEPR:NM_001003679:exon4:c.C142T:p.L48F.LEPR:NM_001003680:exon4:c.C142T:p.L48F.LEPR:NM_002303:exon4:c.C142T:p.L48F	0	0	0	0	0	0.01	0.998831	C	0.98	D	0.125	B	0.998854	N	0.272223	N	GT:AD:BQ:DP:FA	0/1:2599.36:22:2650:0.014	0	NA	0	NA	NA	0	pass	1_66036257_66036257_C/T	0.0000165	0	0.498085973621	N	2.521996	19.61	N
chr1:66067107	1	0	1	1	1	1	66067107	66067107	A	C	exonic	LEPR	nonsynonymous SNV	LEPR:NM_001198687:exon8:c.A1027C:p.S343R.LEPR:NM_001198688:exon8:c.A1027C:p.S343R.LEPR:NM_001198689:exon8:c.A1027C:p.S343R.LEPR:NM_001003679:exon9:c.A1027C:p.S343R.LEPR:NM_001003680:exon9:c.A1027C:p.S343R.LEPR:NM_002303:exon9:c.A1027C:p.S343R	449;Name=lod=89	0	0	0	0	0	0.981251	C	0.99	D	0.031	B	0.994021	N	0.884891	D	GT:AD:BQ:DP:FA	0/1:1861.46:24:1932:0.024	0	NA	0	NA	NA	0	.	NA	NA	NA	0.547345170087	D	2.876784	21.7	D
chr1:66067246	1	0	1	1	1	1	66067246	66067246	G	A	exonic	LEPR	nonsynonymous SNV	LEPR:NM_001198687:exon8:c.G1166A:p.S389N.LEPR:NM_001198688:exon8:c.G1166A:p.S389N.LEPR:NM_001198689:exon8:c.G1166A:p.S389N.LEPR:NM_001003679:exon9:c.G1166A:p.S389N.LEPR:NM_001003680:exon9:c.G1166A:p.S389N.LEPR:NM_002303:exon9:c.G1166A:p.S389N	349;Name=lod=35	0	0	0	0	0	0.999577	C	1	D	0.993	D	1	D	0.992464	D	GT:AD:BQ:DP:FA:SS	0/1:2265.72:24:2357:0.031:2	0	NA	0	NA	NA	0	pass	1_66067246_66067246_G/A	0.0000413	0	0.586333796685	D	4.561863	24.4	D
chr1:66067284	1	0	-	1	1	1	66067284	66067284	C	T	exonic	LEPR	stopgain	LEPR:NM_001198687:exon8:c.C1204T:p.R402X.LEPR:NM_001198688:exon8:c.C1204T:p.R402X.LEPR:NM_001198689:exon8:c.C1204T:p.R402X.LEPR:NM_001003679:exon9:c.C1204T:p.R402X.LEPR:NM_001003680:exon9:c.C1204T:p.R402X.LEPR:NM_002303:exon9:c.C1204T:p.R402X	295;Name=lod=21	0	0	0	0	1	0.978769	C	0.902633	NA	0.727034	NA	0.971432	N	1	A	GT:AD:BQ:DP:FA	0/1:1951.45:21:2003:0.023	0	NA	0	NA	NA	0	.	NA	NA	NA	-	-	11.118478	37	D
chr1:66102598	1	0	0	1	0	1	66102598	66102598	C	T	exonic	LEPR	nonsynonymous SNV	LEPR:NM_002303:exon20:c.C3398T:p.S1133F	0	0	0	0	0	0	0.911086	N	1	D	0.004	B	0.99305	N	0.401865	N	GT:AD:BQ:DP:FA	0/1:2111.47:25:2165:0.022	0	NA	0	NA	NA	0	.	NA	NA	NA	0.515815778506	N	3.189763	22.7	D
chr18:58038819	1	1	0	1	0*	18	58038819	58038819	A	G	exonic	MC4R	nonsynonymous SNV	MC4R:NM_005912:exon1:c.T764C:p.V255A	493;Name=lod=135	0	0	0	0	0	0.99875	C	0.99	D	0.871	D	1	D	0.997856	D	GT:AD:BQ:DP:FA:SS	0/1:2907.96:26:3059:0.032:2	0	NA	0	NA	NA	0	.	NA	NA	NA	0.463904986495	N	5.494801	26.2	D
chr18:58039215	1	1	0	1	0*	18	58039215	58039215	T	C	exonic	MC4R	nonsynonymous SNV	MC4R:NM_005912:exon1:c.A368G:p.N123S	505;Name=lod=150	0	0	0	0	0	0.997488	C	0.96	D	0.996	D	1	D	0.995037	D	GT:AD:BQ:DP:FA:SS	0/1:3273.124:26:3435:0.037:2	0	NA	0	NA	NA	0	pass	18_58039215_58039215_T/C	0.00000824	0	0.449409073029	N	4.519059	24.3	D
chr9:87339257	1	0	0	1	0	9	87339257	87339257	A	G	exonic	NTRK2	nonsynonymous SNV	NTRK2:NM_001018064:exon7:c.A839G:p.N280S.NTRK2:NM_001007097:exon8:c.A839G:p.N280S.NTRK2:NM_001018065:exon8:c.A839G:p.N280S.NTRK2:NM_001018066:exon8:c.A839G:p.N280S.NTRK2:NM_001291937:exon10:c.A839G:p.N280S.NTRK2:NM_006180:exon10:c.A839G:p.N280S	606;Name=lod=388	0	0	0	0	0.15	0.998551	C	0.54	T	0.065	B	0.99849	N	0.103487	N	GT:AD:BQ:DP:FA	0/1:2306.53:21:2412:0.022	0	NA	0	NA	NA	0	pass	9_87339257_87339257_A/T	0.00000824	0	0.466998003672	N	2.635764	20.4	D
chr9:87359924	1	0	1	1	1	9	87359924	87359924	C	T	exonic	NTRK2	nonsynonymous SNV	NTRK2:NM_001018064:exon10:c.C1232T:p.T411M.NTRK2:NM_001007097:exon11:c.C1232T:p.T411M.NTRK2:NM_001018065:exon11:c.C1232T:p.T411M.NTRK2:NM_001018066:exon11:c.C1232T:p.T411M.NTRK2:NM_001291937:exon13:c.C1193T:p.T398M.NTRK2:NM_006180:exon13:c.C1232T:p.T411M	395;Name=lod=54	0	0.000077	0.0005	rs78629699	0.04	0.989086	C	0.97	D	0.242	P	0.997183	N	0.736826	D	GT:AD:BQ:DP:FA	0/1:1633.45:21:1696:0.027	0.186567	C/T	0.0154	rs78629699	C/T	0.05	pass	9_87359924_87359924_C/T.G	0.00018121	0	0.572287636681	D	5.90278	27.5	D
chr9:87359980	1	0	0	1	0	9	87359980	87359980	C	T	exonic	NTRK2	nonsynonymous SNV	NTRK2:NM_001018064:exon10:c.C1288T:p.H430Y.NTRK2:NM_001007097:exon11:c.C1288T:p.H430Y.NTRK2:NM_001018065:exon11:c.C1288T:p.H430Y.NTRK2:NM_001018066:exon11:c.C1288T:p.H430Y.NTRK2:NM_001291937:exon13:c.C1249T:p.H417Y.NTRK2:NM_006180:exon13:c.C1288T:p.H430Y	448;Name=lod=88	0	0.000231	0	rs145968424	0.03	0.999392	C	0.91	T	0.256	P	0.954751	N	0.077897	N	GT:AD:BQ:DP:FA	0/1:1789.28:16:1822:0.015	0	NA	0.0462	rs145968424	C/T	0	pass	9_87359980_87359980_C/T	0.000107095	0	0.490463876155	N	3.526759	23.1	D
chr9:87636173	1	0	0	1	0	9	87636173	87636173	G	C	exonic	NTRK2	nonsynonymous SNV	NTRK2:NM_001018064:exon17:c.G2290C:p.E764Q.NTRK2:NM_006180:exon21:c.G2338C:p.E780Q	724;Name=lod=1168	0	0	0	0	0	0.999697	C	0.99	D	0.251	P	1	D	0.980064	D	GT:AD:BQ:DP:FA	0/1:1897.42:24:1942:0.022	0	NA	0	NA	NA	0	.	NA	NA	NA	0.516960649922	N	5.259411	25.7	D
chr5:95729006	1	0	0	0	0	5	95729006	95729006	C	T	exonic	PCSK1	nonsynonymous SNV	PCSK1:NM_000439:exon14:c.G1961A:p.R654Q.PCSK1:NM_001177875:exon14:c.G1820A:p.R607Q	0	0	0	0	0	0.36	0.230128	N	0.48	T	0	B	0.99726	N	0.000898	N	GT:AD:BQ:DP:FA	0/1:1678.54:20:1749:0.031	0	NA	0	NA	NA	0	pass	5_95729006_95729006_C/T	0.00000826	0	0.489313456336	N	0.287391	5571	N
chr5:95729016	1	0	0	0	0	5	95729016	95729016	C	T	exonic	PCSK1	nonsynonymous SNV	PCSK1:NM_000439:exon14:c.G1951A:p.V651I.PCSK1:NM_001177875:exon14:c.G1810A:p.V604I	0	0	0	0	0	0.51	0.169813	N	0.51	T	0	B	0.221741	N	0.000048	N	GT:AD:BQ:DP:FA	0/1:1873.57:23:1943:0.030	0	NA	0	NA	NA	0	.	NA	NA	NA	0.442353121161	N	-0.032231	2287	N
chr5:95735706	1	0	1	1	1	5	95735706	95735706	C	T	exonic	PCSK1	nonsynonymous SNV	PCSK1:NM_000439:exon10:c.G1381A:p.V461M.PCSK1:NM_001177875:exon10:c.G1240A:p.V414M	505;Name=lod=150	0	0	0	0	0	0.999077	C	0.99	D	0.924	D	1	D	0.999252	D	GT:AD:BQ:DP:FA	0/1:2683.58:25:2763:0.021	0	NA	0	NA	NA	0	pass	5_95735706_95735706_C/T	0.0000248	0	0.618193611191	D	4.858726	24.9	D
chr5:95759031	1	0	0	1	0	5	95759031	95759031	T	A	exonic	PCSK1	nonsynonymous SNV	PCSK1:NM_000439:exon4:c.A529T:p.I177F.PCSK1:NM_001177875:exon4:c.A388T:p.I130F	598;Name=lod=360	0	0	0	0	0.01	0.998415	C	0.99	D	0.987	D	1	D	0.999104	D	GT:AD:BQ:DP:FA	0/1:3231.122:17:3356:0.036	0	NA	0	NA	NA	0	.	NA	NA	NA	0.492771507825	N	6.897048	33	D
chr5:95768668	1	0	0	0	0	5	95768668	95768668	C	T	exonic	PCSK1	nonsynonymous SNV	PCSK1:NM_000439:exon1:c.G79A:p.A27T	243;Name=lod=13	0	0	0	0	0.51	0.999065	C	0.58	T	0	B	0.995288	N	0.110865	N	GT:AD:BQ:DP:FA	0/1:2689.41:24:2750:0.015	0	NA	0	NA	NA	0	.	NA	NA	NA	0.500867400023	N	2.369285	18.62	N
chr20:17208072	1	0	1	1	1	20	17208072	17208072	G	A	exonic	PCSK2	nonsynonymous SNV	PCSK2:NM_001201529:exon1:c.G122A:p.G41E.PCSK2:NM_002594:exon1:c.G122A:p.G41E.PCSK2:NM_001201528:exon2:c.G65A:p.G22E	659;Name=lod=635	0	0	0	0	0.01	0.989768	C	0.99	D	0.011	B	0.999978	D	0.885828	D	GT:AD:BQ:DP:FA	0/1:1746.38:22:1801:0.021	0	NA	0	NA	NA	0	pass	20_17208072_17208072_G/C.T	0.0000412	0	0.545094063933	D	3.584026	23.2	D
chr20:17240949	2	0	0	1	0	20	17240949	17240949	G	A	exonic	PCSK2	nonsynonymous SNV	PCSK2:NM_002594:exon2:c.G242A:p.R81H.PCSK2:NM_001201528:exon3:c.G185A:p.R62H	510;Name=lod=157	0	0	0	0	0.02	0.991088	C	0.96	D	0.997	D	1	D	0.99497	D	GT:AD:BQ:DP:FA	0/1:1880.37:26:1926:0.019	0	NA	0	NA	NA	0	pass	20_17240949_17240949_G/A	0.0000742	0	0.414603565845	N	5.211791	25.6	D
chr20:17434598	1	0	1	1	1	20	17434598	17434598	G	C	exonic	PCSK2	nonsynonymous SNV	PCSK2:NM_001201529:exon8:c.G992C:p.G331A.PCSK2:NM_002594:exon9:c.G1097C:p.G366A.PCSK2:NM_001201528:exon10:c.G1040C:p.G347A	393;Name=lod=53	0	0	0	0	0.04	0.992856	C	0.95	T	0.999	D	1	D	1	D	GT:AD:BQ:DP:FA	0/1:3951.65:27:4038:0.016	0	NA	0	NA	NA	0	.	NA	NA	NA	0.540549139793	D	3.399135	23	D
chr20:17446041	1	0	0	1	0	20	17446041	17446041	G	A	exonic	PCSK2	nonsynonymous SNV	PCSK2:NM_001201529:exon10:c.G1168A:p.E390K.PCSK2:NM_002594:exon11:c.G1273A:p.E425K.PCSK2:NM_001201528:exon12:c.G1216A:p.E406K	603;Name=lod=377	0	0	0	0	0.44	0.999573	C	0.37	T	0.108	B	1	D	0.999919	D	GT:AD:BQ:DP:FA:SS	0/1:1750.76:22:1843:0.042:2	0.186567	G/A	0	NA	NA	0	pass	20_17446041_17446041_G/A	0.00000826	0	0.427870393955	N	4.381884	24.1	D
chr6:100841542	1	1	0	0	0	6	100841542	100841542	G	A	exonic	SIM1	nonsynonymous SNV	SIM1:NM_005068:exon10:c.C1391T:p.T464I	464;Name=lod=103	0	0	0	rs201812554	0.04	0.962505	C	0.97	D	0.688	P	0.998091	N	0.989771	D	GT:AD:BQ:DP:FA:SS	0/1:3065.100:23:3182:0.032:2	0	NA	0	rs201812554	G/A	0	pass	6_100841542_100841542_G/A	0.0000743	0	0.421672352898	N	2.108158	16.91	N
chr2:669798	1	0	1	0	0	2	669798	669798	C	G	exonic	TMEM18	nonsynonymous SNV	TMEM18:NM_152834:exon4:c.G286C:p.V96L	343;Name=lod=33	0	0	0	0	0.01	0.998901	C	1	D	0.941	D	1	D	0.976488	D	GT:AD:BQ:DP:FA	0/1:1995.30:26:2034:0.015	0	NA	0	NA	NA	0	.	NA	NA	NA	0.64880952381	D	2.480200	19.34	N
* Including functional information (Collet et al. 2017)
S2 Table. Rare sequence variants identified in control subjects. Genetic information from all the mutations identified in control subjects (n=480) sorted by genes. Variant: Genomic coordinate of the mutation. #Paients: Number of EOO-Sp patients with the mutation. Over: Groups of mutations by genes. 1=overrepresented genes (BDNF, FTO, MC3R, MC4R, NEGR1, PPARG and SIM1); 0=not overrepresented genes…
