# Supplementary material for: Heterozygous rare genetic variants in non-syndromic early-onset obesity
Source: Int J Obes (Lond). 2019 Mar 29;44(4):830–41. doi: 10.1038/s41366-019-0357-5 (PMC7101277; doi:10.1038/s41366-019-0357-5)
Supplement: Supplementary file 7 — Supplementary Table 3 [file 41366_2019_357_MOESM7_ESM.xlsx]

## Sheet: Suppl_3_Constraint_metricts
	Constraint metrics
Gene	pLi	miss-z
ADRB3	0.32	3.03
BDNF	0.95	1.9
FTO	0.01	0.19
GHSR	0.04	2.09
LEP	0.32	1.05
LEPR	1	-0.65
MC3R	0	-0.04
MC4R	0	-1.95
NEGR1	0.95	0.95
NTRK2	1	4.35
PCSK1	0.09	0.81
PCSK2	0.99	3.81
PPARG	0.67	2.28
SIM1	1	0.79
TMEM18	0.05	-0.06
S3 Table. Constraint metrics of the studied genes. Constraint metrics from ExAC are used to determine if a gene has more variants than expected or few. It is an indicator of genetic tolerance to variation. pLi: Probability that a given gene is extremely intolerant of loss-of-function variation. The closer pLI is to one, the more LoF intolerant the gene appears to be. pLI >= 0.9 is considered as a…
