# Supplementary material for: Heterozygous rare genetic variants in non-syndromic early-onset obesity
Source: Int J Obes (Lond). 2019 Mar 29;44(4):830–41. doi: 10.1038/s41366-019-0357-5 (PMC7101277; doi:10.1038/s41366-019-0357-5)
Supplement: Supplementary file 8 — Supplementary Table 4 [file 41366_2019_357_MOESM8_ESM.xlsx]

## Sheet: Suppl_4_VLF_RSVs
Variant	#Pacients	#Pac	Pacients	Unaffected siblings	Concordant	Discordant	% Concordant	Over	Condel	CADD	Patho	Chr	Start	End	Ref	Alt	Func.refGene	Gene.refGene	ExonicFunc.refGene	AAChange.refGene	cytoBand	genomicSuperDups	esp6500siv2_all	1000g2014oct_all	1000g2014oct_afr	1000g2014oct_eas	1000g2014oct_eur	snp138	SIFT_score	SIFT_pred	Polyphen2_HDIV_score	Polyphen2_HDIV_pred	Polyphen2_HVAR_score	Polyphen2_HVAR_pred	LRT_score	LRT_pred	MutationTaster_score	MutationTaster_pred	MutationAssessor_score	MutationAssessor_pred	FATHMM_score	FATHMM_pred	RadialSVM_score	RadialSVM_pred	LR_score	LR_pred	VEST3_score	CADD_raw	CADD_phred
chr8:37823431	1	1	SRR1750447	.	3	0	1	0	0	1	0	8	37823431	37823431	G	T	exonic	ADRB3	nonsynonymous SNV	ADRB3:NM_000025:exon1:c.C557A:p.A186E	8p11.23	.	0.000081	0.000798722	.	0.001	0.003	rs199753604	0.03	D	1	D	0.997	D	0	D	1	D	1.8	L	1.24	T	-0.724	T	0.203	T	0.864	4576	24.8
chr11:27679991	1	1	SRR1750872	.	1	1	0.5	1	1	1	1	11	27679991	27679991	C	T	exonic	BDNF	nonsynonymous SNV	BDNF:NM_170735:exon1:c.G121A:p.G41R.BDNF:NM_001143805:exon2:c.G121A:p.G41R.BDNF:NM_001143806:exon2:c.G121A:p.G41R.BDNF:NM_001143807:exon2:c.G121A:p.G41R.BDNF:NM_001143808:exon2:c.G121A:p.G41R.BDNF:NM_001143809:exon2:c.G208A:p.G70R.BDNF:NM_001143812:exon2:c.G121A:p.G41R.BDNF:NM_001143813:exon2:c.G121A:p.G41R.BDNF:NM_001143816:exon2:c.G121A:p.G41R.BDNF:NM_001709:exon2:c.G121A:p.G41R.BDNF:NM_170731:…	11p14.1	.	.	.	.	.	.	.	0	D	1	D	0.995	D	0	D	1	D	2.16	M	0.25	T	-0.271	T	0.415	T	0.899	3374	17.37
chr16:53738130	1	1 (2 siblings)	SRR1750823. SRR1750825	.	2	1	0.666667	1	0	1	0	16	53738130	53738130	C	G	exonic	FTO	nonsynonymous SNV	FTO:NM_001080432:exon1:c.C34G:p.R12G	16q12.2	.	.	.	.	.	.	.	0	D	0.992	D	0.799	P	0	D	1	D	0	N	-0.35	T	-0.567	T	0.228	T	0.749	4553	24.6
chr16:53844083	1	1	SRR1744780	.	1	2	0.333333	1	0	1	0	16	53844083	53844083	C	T	exonic	FTO	nonsynonymous SNV	FTO:NM_001080432:exon2:c.C77T:p.T26I	16q12.2	.	.	.	.	.	.	.	0.01	D	0.93	P	0.36	B	0.004	N	1	D	0	N	-0.1	T	-0.945	T	0.106	T	0.607	2.61	14.69
chr16:53859864	1	1	SRR1750923	SRR1750927	2	1	0.666667	1	1	0	0	16	53859864	53859864	C	T	exonic	FTO	nonsynonymous SNV	FTO:NM_001080432:exon3:c.C212T:p.T71I	16q12.2	.	.	.	.	.	.	.	0.06	T	0.008	B	0.018	B	0.001	N	1	D	1155	L	-1.14	T	-0.684	T	0.284	T	0.172	2184	13.26
chr16:54145702	1	1	SRR1744682	.	2	2	0.5	1	1	0	0	16	54145702	54145702	C	T	exonic	FTO	nonsynonymous SNV	FTO:NM_001080432:exon9:c.C1393T:p.P465S	16q12.2	.	.	.	.	.	.	.	0.01	D	0.175	B	0.215	B	0	N	1	D	2005	M	-0.59	T	-0.382	T	0.354	T	0.731	1.76	11.85
chr3:172163017	1	1	SRR1744757	SRR1744801	1	1	0.5	0	0	1	0	3	172163017	172163017	C	A	exonic	GHSR	nonsynonymous SNV	GHSR:NM_198407:exon2:c.G1035T:p.Q345H	3q26.31	.	.	.	.	.	.	.	0.14	T	0.048	B	0.035	B	0.002	N	1	D	0.895	L	1.18	T	-1099	T	0.066	T	0.158	2723	15.07
chr3:172163121	1	1 (3 siblings)	SRR1750277. SRR1750313. SRR1750392	.	3	0	1	0	0	1	0	3	172163121	172163121	G	A	exonic	GHSR	nonsynonymous SNV	GHSR:NM_198407:exon2:c.C931T:p.L311F	3q26.31	.	.	.	.	.	.	.	0.15	T	1	D	1	D	0	D	1	D	2.14	M	0.84	T	-0.598	T	0.31	T	0.595	4528	24.4
chr3:172163133	1	1	SRR1744773	.	2	1	0.666667	0	0	1	0	3	172163133	172163133	C	T	exonic	GHSR	nonsynonymous SNV	GHSR:NM_198407:exon2:c.G919A:p.V307M	3q26.31	.	.	0.000199681	.	.	.	rs200570638	0.01	D	0.993	D	0.934	D	0.001	D	1	D	2435	M	1.02	T	-0.538	T	0.257	T	0.62	3847	19.54
chr3:172165491	1	1 (3 siblings)	SRR1751084. SRR1751093. SRR1751104	.	3	0	1	0	0	0	0	3	172165491	172165491	T	C	exonic	GHSR	nonsynonymous SNV	GHSR:NM_004122:exon1:c.A713G:p.K238R.GHSR:NM_198407:exon1:c.A713G:p.K238R	3q26.31	.	.	.	.	.	.	.	0.81	T	0.022	B	0.061	B	0	D	1	D	0.505	N	1.18	T	-1079	T	0.06	T	0.177	1.78	11.91
chr3:172165593**	1	1	SRR1750762	SRR1750757. SRR1750761	2	3	0.4	0	0	1	0	3	172165593	172165593	G	T	exonic	GHSR	nonsynonymous SNV	GHSR:NM_004122:exon1:c.C611A:p.A204E.GHSR:NM_198407:exon1:c.C611A:p.A204E	3q26.31	.	.	.	.	.	.	rs121917883	0.48	T	1	D	0.998	D	0	D	1	A	1975	M	1.02	T	-0.839	T	0.239	T	0.992	4685	25.9
chr3:172165705	1	1 (2 siblings)	SRR1750271. SRR1750352	SRR1750306	2	4	0.333333	0	1	1	1	3	172165705	172165705	T	A	exonic	GHSR	nonsynonymous SNV	GHSR:NM_004122:exon1:c.A499T:p.I167F.GHSR:NM_198407:exon1:c.A499T:p.I167F	3q26.31	.	.	.	.	.	.	.	0.01	D	0.887	P	0.589	P	0	D	1	D	2.21	M	-0.78	T	-0.118	T	0.423	T	0.489	4382	23.2
chr1:66036411	1	1	SRR1751210	SRR1744605. SRR1751209	1	2	0.333333	0	0	0	0	1	66036411	66036411	G	A	exonic	LEPR	nonsynonymous SNV	LEPR:NM_001198687:exon3:c.G296A:p.C99Y.LEPR:NM_001198688:exon3:c.G296A:p.C99Y.LEPR:NM_001198689:exon3:c.G296A:p.C99Y.LEPR:NM_001003679:exon4:c.G296A:p.C99Y.LEPR:NM_001003680:exon4:c.G296A:p.C99Y.LEPR:NM_002303:exon4:c.G296A:p.C99Y	1p31.3	.	.	.	.	.	.	.	0.24	T	0.677	P	0.391	B	0	D	1	D	2095	M	0.48	T	-0.963	T	0.116	T	0.538	0.677	7623
chr1:66058511	1	1	SRR1750354	.	2	1	0.666667	0	0	0	0	1	66058511	66058511	C	G	exonic	LEPR	nonsynonymous SNV	LEPR:NM_001198687:exon5:c.C666G:p.F222L.LEPR:NM_001198688:exon5:c.C666G:p.F222L.LEPR:NM_001198689:exon5:c.C666G:p.F222L.LEPR:NM_001003679:exon6:c.C666G:p.F222L.LEPR:NM_001003680:exon6:c.C666G:p.F222L.LEPR:NM_002303:exon6:c.C666G:p.F222L	1p31.3	.	.	.	.	.	.	.	1	T	0.002	B	0.006	B	0.001	N	1	D	0.49	N	0.83	T	-0.968	T	0.018	T	0.197	0.094	4506
chr1:66064368	1	1	SRR1751001	SRR1750310. SRR1751007	1	2	0.333333	0	1	1	1	1	66064368	66064368	C	A	exonic	LEPR	nonsynonymous SNV	LEPR:NM_001198687:exon7:c.C875A:p.S292Y.LEPR:NM_001198688:exon7:c.C875A:p.S292Y.LEPR:NM_001198689:exon7:c.C875A:p.S292Y.LEPR:NM_001003679:exon8:c.C875A:p.S292Y.LEPR:NM_001003680:exon8:c.C875A:p.S292Y.LEPR:NM_002303:exon8:c.C875A:p.S292Y	1p31.3	.	0.0003	.	.	.	.	rs150605826	0.05	D	0.913	P	0.704	P	0.002	N	0.905	N	2.68	M	0.4	T	-0.873	T	0.171	T	0.329	2.72	15.06
chr1:66087074	1	1	SRR1744625	.	2	1	0.666667	0	0	0	0	1	66087074	66087074	G	A	exonic	LEPR	nonsynonymous SNV	LEPR:NM_001198687:exon17:c.G2530A:p.V844I.LEPR:NM_001198688:exon17:c.G2530A:p.V844I.LEPR:NM_001198689:exon17:c.G2530A:p.V844I.LEPR:NM_001003679:exon18:c.G2530A:p.V844I.LEPR:NM_001003680:exon18:c.G2530A:p.V844I.LEPR:NM_002303:exon18:c.G2530A:p.V844I	1p31.3	.	.	.	.	.	.	.	0.45	T	1	D	0.998	D	0.002	N	1	D	1995	M	0.61	T	-0.901	T	0.155	T	0.069	1.68	11.58
chr1:66102220	1	1	SRR1751188	SRR1751183	2	1	0.666667	0	1	1	1	1	66102220	66102220	G	A	exonic	LEPR	nonsynonymous SNV	LEPR:NM_002303:exon20:c.G3020A:p.S1007N	1p31.3	.	.	.	.	.	.	.	0.02	D	0.969	D	0.642	P	0.018	N	1	N	2545	M	-0.16	T	-0.582	T	0.293	T	0.175	3524	17.99
chr20:54824036	1	1	SRR1744743	.	3	0	1	1	0	1	0	20	54824036	54824036	T	C	exonic	MC3R	nonsynonymous SNV	MC3R:NM_019888:exon1:c.T137C:p.L46P	20q13.2	.	.	.	.	.	.	.	0	D	1	D	0.998	D	0	D	1	D	0	N	1.33	T	-0.849	T	0.112	T	0.927	3592	18.29
chr20:54824203	1	1 (2 siblings)	SRR1750352. SRR1750396	SRR1750306	2	4	0.333333	1	0	0	0	20	54824203	54824203	C	A	exonic	MC3R	nonsynonymous SNV	MC3R:NM_019888:exon1:c.C304A:p.H102N	20q13.2	.	.	.	.	.	.	.	0.72	T	0	B	0	B	0.064	N	1	N	-0.935	N	2.04	T	-0.976	T	0.013	T	0.006	-1263	0.047
chr20:54824648	1	1	SRR1750354	.	2	1	0.666667	1	1	1	1	20	54824648	54824648	T	G	exonic	MC3R	nonsynonymous SNV	MC3R:NM_019888:exon1:c.T749G:p.V250G	20q13.2	.	.	.	.	.	.	.	0	D	1	D	0.982	D	0	D	1	D	2.63	M	-1.01	T	0.414	D	0.635	D	0.926	3224	16.8
chr18:58038673	2	2 (2 siblings)	SRR1744813. SRR1744814. SRR1751001	SRR1750310	4	2	0.666667	1	0	0	0*	18	58038673	58038673	G	A	exonic	MC4R	nonsynonymous SNV	MC4R:NM_005912:exon1:c.C910T:p.L304F	18q21.32	.	.	.	.	.	.	.	1	T	0	B	0.001	B	0	D	0.999	D	-0.855	N	1.06	T	-1033	T	0.037	T	0.655	-0.233	2877
chr18:58039210	1	1	SRR1751172	.	2	1	0.666667	1	0	1	1*	18	58039210	58039210	T	A	exonic	MC4R	nonsynonymous SNV	MC4R:NM_005912:exon1:c.A373T:p.I125F	18q21.32	.	.	.	.	.	.	.	0.73	T	0.001	B	0.004	B	0	D	1	D	-1.41	N	1.23	T	-1014	T	0.025	T	0.183	-0.381	2212
chr18:58039419	3	3 (3 siblings)	SRR1744573. SRR1744579. SRR1744599. SRR1750245. SRR1750669	.	5	0	1	1	0	1	1*	18	58039419	58039419	C	A	exonic	MC4R	nonsynonymous SNV	MC4R:NM_005912:exon1:c.G164T:p.G55V	18q21.32	.	.	.	.	.	.	.	0	D	1	D	0.995	D	0	D	1	D	2215	M	2.17	T	-0.945	T	0.145	T	0.968	4189	21.7
chr9:87339164	2	2	SRR1744614. SRR1750228	.	2	2	0.5	0	1	1	1	9	87339164	87339164	C	A	exonic	NTRK2	nonsynonymous SNV	NTRK2:NM_001018064:exon7:c.C746A:p.S249Y.NTRK2:NM_001007097:exon8:c.C746A:p.S249Y.NTRK2:NM_001018065:exon8:c.C746A:p.S249Y.NTRK2:NM_001018066:exon8:c.C746A:p.S249Y.NTRK2:NM_001291937:exon10:c.C746A:p.S249Y.NTRK2:NM_006180:exon10:c.C746A:p.S249Y	9q21.33	.	.	.	.	.	.	.	0.02	D	0.856	P	0.649	P	0.042	N	0.98	D	2205	M	-0.4	T	-0.419	T	0.335	T	0.728	3397	17.47
chr9:87366949**	1	1	SRR1744701	SRR1751220	2	2	0.5	0	0	0	0	9	87366949	87366949	G	A	exonic	NTRK2	nonsynonymous SNV	NTRK2:NM_001018064:exon11:c.G1345A:p.V449I.NTRK2:NM_001007097:exon12:c.G1345A:p.V449I.NTRK2:NM_001018065:exon12:c.G1345A:p.V449I.NTRK2:NM_001018066:exon12:c.G1345A:p.V449I.NTRK2:NM_001291937:exon14:c.G1306A:p.V436I.NTRK2:NM_006180:exon14:c.G1345A:p.V449I	9q21.33	.	.	.	.	.	.	rs201445439	0.27	T	0.003	B	0.006	B	0	N	0.562	N	-0.595	N	-0.41	T	-0.988	T	0.129	T	0.488	1212	9922
chr6:100838565	1	1	SRR1750713	SRR1750712. SRR1750714. SRR1750892	1	4	0.2	1	0	1	0	6	100838565	100838565	A	G	exonic	SIM1	nonsynonymous SNV	SIM1:NM_005068:exon11:c.T1973C:p.I658T	6q16.3	.	.	.	.	.	.	.	0.01	D	0.033	B	0.058	B	0.001	D	0.998	D	0	N	1.45	T	-1069	T	0.027	T	0.517	2155	13.16
chr6:100901712	1	1	SRR1751078	SRR1751118. SRR1751088	1	1	0.5	1	0	1	0	6	100901712	100901712	C	T	exonic	SIM1	nonsynonymous SNV	SIM1:NM_005068:exon2:c.G184A:p.E62K	6q16.3	.	.	0.000199681	.	.	.	rs201038781	0.04	D	0.977	D	0.636	P	0	D	1	D	0.945	L	3.85	T	-0.856	T	0.011	T	0.762	5385	34
chr2:672830	1	1	SRR1751151	SRR1751145. SRR1751148	1	2	0.333333	0	-	1	1	2	672830	672830	C	A	exonic	TMEM18	stopgain	TMEM18:NM_152834:exon3:c.G211T:p.E71X	2p25.3	.	.	.	.	.	.	.	0.28	T	.	.	.	.	0	D	1	A	.	.	.	.	.	.	.	.	.	3537	18.05
* Including functional information (Collet et al. 2017)
** Also found in EOO Sp
S4 Table. Rare sequence variants found in Viva la Familia patients. Genetic information from all the mutations identified in Viva la Familia patients (n=293) sorted by genes. Variant: Genomic coordinate of the mutation. #Patients: Number of EOO-Sp patients with the mutation. #Pac: Number of EOO-Sp patients with the mutation (including siblings). Patents: Patient ID. Unaffected siblings: Unaffecte…
[truncated: 24 more columns]
