# Supplementary material for: Heterozygous rare genetic variants in non-syndromic early-onset obesity
Source: Int J Obes (Lond). 2019 Mar 29;44(4):830–41. doi: 10.1038/s41366-019-0357-5 (PMC7101277; doi:10.1038/s41366-019-0357-5)
Supplement: Supplementary file 9 — Supplementary Table 5 [file 41366_2019_357_MOESM9_ESM.xlsx]

## Sheet: Suppl_5_Burden_Statistics
	Rare Sequence Variants (RSVs)													Likely Pathogenic RSVs
#NAME?	EOO Sp			VLF			Patients			Controls				EOO Sp			VLF			Patients			Controls
	Variants	Individuals	Percentage	Variants	Individuals	Percentage	Variants	Individuals	Percentage	Variants	Individuals	Percentage		Variants	Individuals	Percentage	Variants	Individuals	Percentage	Variants	Individuals	Percentage	Variants	Individuals	Percentage
ADRB3	1	1	0.22%	1	1	0.34%	2	2	0.26%	4	4	0.83%		0	0	-	0	0	-	0	0	-	1	1	0.21%
BDNF	3	4	0.86%	1	1	0.34%	4	5	0.66%	0	0	-		2	3	0.65%	1	1	0.34%	3	4	0.53%	0	0	-
FTO	2	4	0.86%	4	4	1.37%	6	8	1.06%	1	1	0.21%		1	1	0.22%	0	0	-	1	1	0.13%	0	0	-
GHSR	2	2	0.43%	6	6	2.05%	8	8	1.06%	3	3	0.63%		0	0	-	1	1	0.34%	1	1	0.13%	0	0	-
LEP	0	0	-	0	0	-	0	0	-	0	0	-		0	0	-	0	0	-	0	0	-	0	0	-
LEPR	7	7	1.51%	5	5	1.71%	12	12	1.59%	5	5	1.04%		2	2	0.43%	2	2	0.68%	4	4	0.53%	3	3	0.63%
MC3R	2	3	0.65%	3	3	1.02%	5	6	0.79%	0	0	-		1	2	0.43%	1	1	0.34%	2	3	0.40%	0	0	-
MC4R	7	7	1.51%	3	6	2.05%	10	13	1.72%	2	2	0.42%		6	6	1.30%	2	4	1.37%	8	10	1.32%	0	0	-
NEGR1	2	3	0.65%	0	0	-	2	3	0.40%	0	0	-		1	1	0.22%	0	0	-	1	1	0.13%	0	0	-
NTRK2	2	2	0.43%	2	3	1.02%	4	5	0.66%	4	4	0.83%		1	1	0.22%	1	2	0.68%	2	3	0.40%	1	1	0.21%
PCSK1	4	4	0.86%	0	0	-	4	4	0.53%	5	5	1.04%		3	3	0.65%	0	0	-	3	3	0.40%	1	1	0.21%
PCSK2	2	2	0.43%	0	0	-	2	2	0.26%	4	5	1.04%		0	0	-	0	0	-	0	0	-	2	2	0.42%
PPARG	3	3	0.65%	0	0	-	3	3	0.40%	0	0	-		2	2	0.43%	0	0	-	2	2	0.26%	0	0	-
SIM1	6	6	1.30%	2	2	0.68%	8	8	1.06%	1	1	0.21%		2	2	0.43%	0	0	-	2	2	0.26%	0	0	-
TMEM18	0	0	-	1	1	0.34%	1	1	0.13%	1	1	0.21%		0	0	-	1	1	0.34%	1	1	0.13%	0	0	-
	43	48	10.37%	28	32	10.92%	71	80	10.58%	30	31	6.46%		21	23	4.97%	9	12	4.10%	30	35	4.63%	8	8	1.67%
	Pac=463	415	p=0.0342	VLF=293	261	p=0.0306	All=756	676	p=0.0142	Cont=480	449			Pac=463	440	p=0.0055	VLF=293	281	p=0.0590	All=756	721	p=0.0061	Cont=480	472
			OR=1.61			OR=1.69			OR=1.64							OR=2.98			OR=2.46			OR=2.78
	Rare Sequence Variants (RSVs)													Likely Pathogenic RSVs
	EOO Sp			VLF			Patients			Controls				EOO Sp			VLF			Patients			Controls
	Variants	Individuals	Percentage	Variants	Individuals	Percentage	Variants	Individuals	Percentage	Variants	Individuals	Percentage		Variants	Individuals	Percentage	Variants	Individuals	Percentage	Variants	Individuals	Percentage	Variants	Individuals	Percentage
Selected	25	30	6.48%	13	16	5.46%	38	46	6.08%	4	4	0.83%		15	17	3.67%	4	6	2.05%	19	23	3.04%	0	0	-
Other	18	18	3.89%	15	16	5.46%	33	34	4.50%	26	27	5.63%		6	6	1.30%	5	6	2.05%	11	12	1.59%	8	8	1.67%
	43	48	10.37%	28	32	10.92%	71	80	10.58%	30	31	6.46%		21	23	4.97%	9	12	4.10%	30	35	4.63%	8	8	1.67%
Selected	Pac=463	433	p<0.0001	VLF=293	277	p=0.0002	All=756	710	p<0.0001	Cont=480	476			Pac=463	446	p<0.0001	VLF=293	287	p=0.0029	All=756	733	p<0.0001	Cont=480	480
			OR=7.78			OR=6.55			OR=7.30							OR=inf			OR=inf			OR=inf
Other		445	p=0.2249		277	p=1		722	p=0.4192		453				457	p=0.7894		287	p=0.7831		744	p=1		472
			OR=0.69			OR=0.97			OR=0.80							OR=0.78			OR=1.23			OR=0.95
S5 Table. Burden statistics of rare sequence variants Counts of all rare sequence variants (RSVs) and only Likely Pathogenic RSVs identified in each studied gene. The burden is shown for each studied cohort: EOO-Spain (EOO-Sp), Viva la Familia (VLF), Patients (EOO-Sp plus VLF) and Controls. Odd-Ratios and p-values of each cohort against controls are shown with all genes studied and by groups (ove…
